# Supplementary material for: The importance of censoring in competing risks analysis of the subdistribution hazard
Source: BMC Med Res Methodol. 2017 Apr 4;17:52. doi: 10.1186/s12874-017-0327-3 (PMC5379776; doi:10.1186/s12874-017-0327-3)
Supplement: Supplementary file 2 — Multiple myeloma data. Survival data from the multiple myeloma example used in this paper, including the donor KIR haplotype, event times and types (0 = censored, 1 = relapse, 2 = transplant-related death [competing event]) for 35 patients. (CSV 581 bytes) [file 12874_2017_327_MOESM2_ESM.csv]

event	eventtime	donorKIRhaplo
2	14.82	AB/BB
2	3.91	AB/BB
1	3.45	AA
0	89.89	AB/BB
1	45.96	AB/BB
2	0.66	AB/BB
1	41.17	AB/BB
1	15.74	AB/BB
1	22.31	AA
1	80.46	AB/BB
1	4.57	AA
1	17.31	AA
1	9.33	AB/BB
0	56.57	AB/BB
2	6.21	AB/BB
1	14.72	AB/BB
0	53.55	AB/BB
0	44.02	AB/BB
1	12.35	AA
1	5.03	AA
1	41.17	AB/BB
2	0.26	AA
0	46.55	AB/BB
1	3.58	AA
2	1.97	AA
1	9.92	AA
1	3.81	AB/BB
0	23.79	AB/BB
2	1.81	AB/BB
2	3.55	AB/BB
2	6.7	AB/BB
1	28.29	AB/BB
1	4.14	AB/BB
2	1.94	AA
1	10.68	AB/BB
